# Supplementary material for: Active surveillance and genetic evolution of avian influenza viruses in Egypt, 2016–2018
Source: Emerg Microbes Infect. 2019 Sep 17;8(1):1370–82. doi: 10.1080/22221751.2019.1663712 (PMC6758608; doi:10.1080/22221751.2019.1663712)
Supplement: Supplemental Material [file TEMI_A_1663712_SM3456.zip]

Archive with 11 entries (11 files):
- Supplement  Figure 1_final.tif
- Supplement Figure 2-page 1_final.tif
- Supplement Figure 2-page 2_final.tif
- Supplement Figure 3_final.tif
- Supplement Figure 4_final.tif
- Supplement Figure 5_final.tif
- Supplement_Table_S1.docx
- Supplement_Table_S2.docx
- Supplement_Table_S3.docx
- Supplement_Table_S4.docx
- Supplement_Table_S5.docx
